# Supplementary material for: When Breast Cancer Meets the Uterus: A Quantitative Review of 105 Cases Spanning Four Decades
Source: Medicina (Kaunas). 2026 Jun 22;62(6):1205. doi: 10.3390/medicina62061205 (PMC13304205; doi:10.3390/medicina62061205)
Supplement: Supplementary file 1 [file medicina-62-01205-s001.zip]

Archive with 4 entries (4 files):
- figure_s1_search_flow.png
- figure_s2_forest_plot.png
- table_s1_case_dataset.xlsx
- table_s2.pdf
