# Supplementary material for: When Breast Cancer Meets the Uterus: A Quantitative Review of 105 Cases Spanning Four Decades
Source: Medicina (Kaunas). 2026 Jun 22;62(6):1205. doi: 10.3390/medicina62061205 (PMC13304205; doi:10.3390/medicina62061205)
Supplement: Supplementary file 1 [file medicina-62-01205-s001.zip › table_s1_case_dataset.xlsx]

## Sheet: Case-level dataset (n=105)
Supplementary Table S1. Case-level dataset of 105 published cases of uterine metastasis from breast carcinoma (1982–2025).
Case #	Reference (Author, Year)	Age (years)	Uterine site(s) involved	Size of deposit	Histological subtype of breast primary	Molecular profile	Prior systemic and locoregional therapy	Presenting symptoms / context of detection	Latency (primary → metastasis)	Reported outcome	Stage of breast primary
1	Landolfo, 2021	52	Uterus, ovary	49/43/40 mm	IBC NOS	Luminal A	—	asymptomatic	2 mo	—	—
2	Rahmani, 2018	51	Endometrium	18 mm	IBC NOS	Luminal A	none	menorrhagia	0 (concurrent)	—	—
3	Huo, 2014	66	Endometrium	35/25/15	IBC NOS	TNBC	Chemotherapy (CMF)	asymptomatic	11 y	—	T2 N0 M0
4	Hara, 2010	44	Endometrium	—	ILC	Luminal A	Neoadj docetaxel; adj AC, tamoxifen	Uterine bleeding	26 mo	DOD 11 mo	T3a N1 M0
5	Arslan, 2013	57	Endometrium, myometrium	—	IBC NOS	Luminal A	Adj AC, 5-FU, docetaxel	Abdominal pain/distension	2 y	—	T1b N3a M0
6	Karvouni, 2009	51	Endometrium	—	IBC NOS	Luminal A	Chemo, RT, hormonal	Vaginal bleeding	3 y	DOD 4 mo	—
7	Erkanli, 2006	63	Endometrium (lobular)	9/7 mm	Mixed (ILC+IBC)	Luminal B HER2+	anastrozole	asymptomatic	8 mo	—	T2 N1 M0
8	Scopa A, 2005	50	Endo+myo+cervix	9 mm	ILC	Luminal A	Epirubicin, RT, hormonal	Vaginal bleeding	3 y	DOD 18 mo	T3 N3a
9	Scopa B, 2005	81	Endo+myo+cervix	40/20	ILC	—	AC, hormonal	Vaginal bleeding	2 y	DOD 6 mo	T1c N3a
10	Giordano A, 2006	77	Endometrium	—	ILC	—	—	Uterine bleeding	20 y	DOD 2 mo	T2 N1
11	Giordano B, 2006	72	Endometrium, ovaries	—	ILC	—	—	Uterine bleeding	2 y	—	T2 N1
12	Kennebeck, 1998	71	Endometrium, cervix	—	IDC (signet-ring)	TNBC	—	asymptomatic	2 y	—	T1 N1 M0
13	Benlghazi, 2024	56	Endometrial polyp	25 mm	—	Luminal A	FEC, RT, hormonal	Uterine bleeding	5 y	—	—
14	Al-Brahim, 2005	53	Endometrial polyp	—	ILC	—	tamoxifen	Vaginal bleeding	4 y	—	—
15	Corley, 1992	58	Endometrial polyp	—	IBC NOS	—	tamoxifen	Vaginal bleeding	—	—	—
16	Houghton A, 2003	62	Endometrial polyp	3 cm	ILC	—	tamoxifen	Postmenopausal bleeding	14 mo	—	pT2 pN1a
17	Houghton B, 2003	92	Endometrium	3 cm	ILC	—	tamoxifen	Postmenopausal bleeding	5 y	—	pT3 Nx
18	Alvarez, 2003	69	Endometrial polyp	—	ILC	—	CMF, tamoxifen	metrorrhagia	4 y	—	pT2 pN1 M0
19	Ramalingam, 2003	59	Endometrium	—	Invasive micropapillary	—	Chemo, tamoxifen	polakiuria	—	—	—
20	Farkas, 2020	47	Endometrium	6.1/3.8 cm	IBC NOS	Luminal B HER2+	RT, chemo, tamoxifen	Vaginal bleeding	7 y	—	—
21	Kong, 2022	64	Endometrium	1.5/2 cm	ILC	Luminal A	EC, paclitaxel, RT, letrozole	asymptomatic	4 y	DOD 2 y	pT1c pN3c
22	Garuti, 2023	59	Endometrium	5 mm	ILC	Luminal B HER2-	Letrozole, exemestane, chemo, tamoxifen	asymptomatic	4 y	DOD 4 mo	pT1c pN1a
23	Horn, 2000	73	Endometrium	—	IBC NOS	—	tamoxifen	Vaginal bleeding	—	26 mo PFS	—
24	Meydanli, 2002	45	Endo+myo+tube	—	IBC NOS	—	tamoxifen	Vaginal bleeding	6 y	—	—
25	Famoriyo, 2004	78	Endometrium, cervix	—	ILC	—	tamoxifen	Postmenopausal bleeding	—	—	—
26	Acikalin, 2005	58	Endometrial polyp	5/2 cm	IBC NOS	Luminal A	tamoxifen	asymptomatic	4 y	11 mo PFS	—
27	Manipadam, 2008	70	Endometrial polyp	—	ILC	—	none	Uterine bleeding	—	—	—
28	Aydin, 2018	38	Endo+myo+ov+cervix	—	Mixed IBC	ER+ PR+	AC, paclitaxel, RT	Vaginal bleeding	10 mo	DOD 6 mo	pT2 N3
29	Ustaalioglu, 2009	56	Endo+myo+ov+cervix	—	ILC	—	Chemo, RT, anastrozole	Vaginal bleeding	3 y	—	—
30	D'souza, 2010	44	Endometrium, cervix	—	ILC (bilateral)	—	none	Vaginal bleeding	0 (concurrent)	—	—
31	Hooker, 2011	83	Polyp+stomach+pleura	—	ILC	—	tamoxifen	Vaginal bleeding	—	12 mo PFS	—
32	Komeda, 2012	59	Endo+myo	—	ILC	ER+ PR+	AC, paclitaxel, letrozole	asymptomatic	15 mo	DOD 13 mo	pT3 N2 Ma
33	Ertas, 2012	54	Endo+myo+perit+LN	—	ILC (signet-ring)	—	none	Abnormal uterine bleeding	4 y	—	—
34	Aksahin, 2013	45	Endometrium, ovary	—	ILC	—	tamoxifen	—	—	9 mo PFS	—
35	Binstock, 2013	43	Endo+tube+serosa+myo+cervix	—	IBC NOS	ER+ PR+	Chemo, RT, tamoxifen	Postmenopausal bleeding	7 y	DOD 5 mo	pT2 pN0
36	Toyoshima, 2015	62	Endo+myo+leiomyoma	—	ILC	ER+ PR+ HER2+	RT, FEC, anastrozole	asymptomatic	20 mo	—	pT2 N1 M0
37	Bezpalko, 2015	47	Endo+gallbladder+perit+marrow	—	ILC	ER+ PR+ HER2-	none	Abnormal vaginal bleeding	0 (concurrent)	—	—
38	Moey, 2016	49	Endometrium	9 mm	IDC	ER+ PR- HER2-	Tamoxifen, EC	asymptomatic	1 y	liver+brain mets 3 wk	—
39	Razia, 2017	58	Polyp+cervix+leiomyoma	—	ILC	ER+ PR+ HER2+	Chemo, tamoxifen	Abnormal uterine bleeding	9 y	—	—
40	Hajal, 2017	65	Endometrium	—	ILC	ER+ PR- HER2+	Chemo, tamoxifen, RT	asymptomatic	2 y	—	T3 N2 M0
41	Chupryna, 2017	56	Endometrium, cervix	—	ILC	ER+ PR+ HER2-	Hormonal	Abnormal vaginal bleeding	0 (concurrent)	—	T4 Nx M1
42	Trihia, 2017	82	Endometrial polyp	2 cm	ILC	ER- PR-	tamoxifen	Abnormal vaginal bleeding	19 y	—	pT1c N3a
43	Akinpeloye A, 2017	47	Endometrium	—	ILC	ER+ PR+ HER2-	none	Abnormal vaginal bleeding	0 (concurrent)	DOD 2 mo	—
44	Akinpeloye B, 2017	59	Endometrium	—	ILC	ER+ PR+ HER2-	AC, tamoxifen	Abnormal vaginal bleeding	7 y	—	T2a N0 M0
45	Akhtar A, 2017	46	Endometrium, left ovary	—	IBC NOS	ER+ PR+ HER2+	none	Painful breast mass	0 (concurrent)	1 y DF	cT4 N2
46	Akhtar B, 2017	62	Endometrium, cervix	5 mm	ILC	ER+ PR+ HER2-	none	Screening mammogram	0 (concurrent)	Lost FU	T2 N0
47	Abdalla, 2018	32	Endometrium, cervix	—	IBC NOS	ER- PR- HER2+	AC, docetaxel, trastuzumab, lapatinib, capecitabine	Abnormal vaginal bleeding	5 y	—	—
48	Berger, 2018	70	Endometrium	—	ILC	ER+ PR+ HER2-	Letrozole, zol, exemestane, fulvestrant, vinorelbine, capecitabine	Abnormal vaginal bleeding	5 y	—	—
49	Briki A, 2018	50	Endo+myo	13 mm	ILC	ER+ PR+ HER2-	Chemo, tamoxifen	Abnormal vaginal bleeding	2 y	—	T2 N1 M0
50	Briki B, 2018	67	Endo+myo	—	IBC NOS	ER+ PR+ HER2+	—	Abnormal vaginal bleeding	3 y	—	pT1c(m) N3a
51	Thouvenot, 2018	86	Myo+cervix+adnexa	9/40 mm	IBC NOS	ER- PR- HER2+	letrozole	Abnormal vaginal bleeding	2 y	DOD 3 mo	T2 N0 M0
52	Franco-Marquez, 2019	86	Endometrium	15 mm	ILC	ER+ PR+ HER2+	chemotherapy	Abnormal vaginal bleeding	30 y	—	—
53	Homsi, 2019	37	Myometrium, cervix	—	IBC NOS	ER+ PR+ HER2-	none	asymptomatic	0 (concurrent)	—	—
54	Fontinele, 2019	57	Myometrium, cervix	—	ILC	ER+ PR+ HER2-	Chemo, RT, tamoxifen	Abnormal vaginal bleeding	4 y	17 mo DF	T4 N1 M0
55	Arif, 2020	55	Endometrial polyp	—	ILC	—	tamoxifen	Abnormal vaginal bleeding	7 y	1 y DF	—
56	Abdallah, 2020	59	Endo+myo	—	ILC	ER+ PR+ HER2-	none	Lower abdominal pain	0 (concurrent)	—	—
57	Qawasmeh, 2020	65	cervix	—	IBC NOS	ER+ PR+ HER2-	tamoxifen	Abnormal vaginal bleeding	7 y	—	pT1c N1
58	Danolic, 2020	55	Endometrium	—	ILC	ER+ PR+ HER2-	Chemo, RT, anastrozole	Abnormal vaginal bleeding	2 y	—	pT2
59	Lim, 2021	57	Endo+myo	—	ILC	—	chemo, tamoxifen	abnormal vaginal bleeding	2 y	—	—
60	Azhar, 2021	49	Endo+myo	10 mm	IBC NOS	ER+ PR+	Tamoxifen, AC, paclitaxel, RT	Abnormal uterine bleeding	8 mo	6 mo PFS	T4b N3a
61	Bouvier, 2021	50	myometrium	59/50 mm	IBC NOS	ER+ PR+ HER2-	Doxo, docetaxel, letrozole, exemestane, everolimus	asymptomatic	6 y	lung mets 6 mo	cT3 pN3a
62	Awazu, 2021	66	Endo+myo+ov+cervix	7 mm	ILC	ER+ PR+	chemotherapy	abnormal uterine bleeding	23 y	32 mo PFS	—
63	Varghese, 2021	47	cervix	—	ILC	ER+ PR+ HER2-	Tamoxifen, AC, paclitaxel	abnormal vaginal bleeding	6 y	—	—
64	Dominguez, 2021	42	uterus, ovaries	—	ILC	—	none	abdominal pain	7 mo	—	—
65	Chew Kong, 2022	61	Endometrial polyp	—	ILC	ER+ PR+	tamoxifen	abnormal uterine bleeding	11 y	—	pT3
66	Gaspar, 2022	62	Endometrial polyp	—	IBC NOS	ER+ PR+ HER2-	Doxorubicin, tamoxifen, cyclophosphamide	increased endometrial thickness, pelvic pain	11 y	—	—
67	Abdelmoula, 2023	68	intramyometrial nodule	5 mm	IBC NOS	ER+ PR+ HER2-	chemo, tamoxifen	vaginal lump	7 y	DOD <6 mo	T2 N0
68	Dhib, 2021	40	uterus	—	IBC NOS	HER2+ HR+	trastuzumab, tamoxifen	—	5 y	—	—
69	Dye, 2024	72	cervix	—	IBC NOS	ER+ PR+	AC, tamoxifen	postmenopausal bleeding	20 y	—	—
70	Faraz, 2024	65	uterus	52 mm	ILC	ER+ PR+ HER2-	Doxorubicin, cyclophosphamide, pegfilgrastim, Abraxane, tamoxifen	postmenopausal bleeding	2 y	—	pT2 pN0
71	Ali, 2024	54	Endometrium	—	ILC	ER+ PR+ HER2+ Ki67-60% Luminal B	Neoadj chemo + mastectomy + RT + tamoxifen	Abnormal vaginal bleeding	3 y	—	pT2 pN3a
72	Ben-Baruch, 1990	—	Endometrium	—	IBC NOS	—	—	Vaginal bleeding	—	—	—
73	Maymon, 1996	—	Endometrium	—	—	—	tamoxifen	Postmenopausal bleeding	—	—	—
74	Piura, 1999	—	Corpus+cervix+vagina	—	—	—	tamoxifen	Postmenopausal bleeding	—	—	—
75	Dessole, 1999	—	uterus	—	—	—	tamoxifen	—	—	—	—
76	Charvolin, 2002	—	uterus	—	—	—	—	—	—	—	—
77	Perisic, 2007	—	cervix	—	ILC	—	—	—	—	—	—
78	Bogliolo, 2009	78	Cervix+uterine body	—	ILC	—	none	asymptomatic (routine surveillance)	0 (concurrent)	—	—
79	Gross, 2011	—	Cervix+uterus	—	IDC	—	—	—	—	—	—
80	Rema, 2015	—	Endometrium	—	IBC NOS	—	—	—	—	—	—
81	Cift, 2016	34	uterus (myometrial mass)	48/32 mm	ILC	ER+ PR+	AC docetaxel, RT, tamoxifen 5y	asymptomatic (routine FU)	5 y	3 y alive disease-free	—
82	Proenca, 2016	—	cervix	—	—	—	—	—	—	—	—
83	Cimpeanu, 2019	76	cervix	—	ILC	ER+ PR+	none (occult primary)	right hip pain (bone met)	0 (occult)	stable on palbociclib+letrozole+zol	—
84	Choi case 2, 2020	—	Endometrium-limited	—	breast carcinoma	—	—	abnormal uterine bleeding	—	metastases also at lung/liver/bone/peritoneum	—
85	Choi case 3 (Choi-Joo-Do-Kim), 2020	47	Endometrium-limited	—	IDC	TNBC (ER- PR- HER2-)	RT, partial mastectomy, chemo, lung wedge resection	abnormal uterine bleeding	4 y	alive on chemo for lung progression	—
86	Gomez-Naous, 2020	69	Endometrium	—	ILC	ER+ (presumed)	tamoxifen	Postmenopausal bleeding	5 y	—	—
87	Riedinger, 2024	—	peritoneum+myometrium+cervix	—	ILC	ER+ PR+ (presumed; on hormonal); CDH1 mutation	hormonal therapy	recurrent disease	na (recurrent)	on hormonal+chemo+immunotherapy	—
88	Boudagh, 2024	38	cervix	—	IDC bilateral	ER+(weak) PR+(weak) HER2+	TCHP neoadj, mastectomy, RT	heavy vaginal bleeding	~18 mo	—	cT3 N2a (stage IIIA-IIIB)
89	Zhang Lu, 2024	64	cervix	45 mm	IDC (poorly differentiated)	HER2+	paclitaxel+pertuzumab+trastuzumab x19 cycles	abnormal vaginal discharge	22 mo	HDR brachytherapy given	—
90	Da Silva Cardial, 2025	52	Endometrium (fundus)	—	IDC	ER+ PR+ HER2+	neoadj chemo, quadrantectomy, RT, anastrozole+trastuzumab	hyperechoic endometrial lesion (asymptomatic)	~5 mo (essentially synchronous)	—	—
91	Rousselot, 2025	66	Endometrial polyp + bone	<2 mm	ILC	ER+ PR+ HER2-	none (occult primary)	Abnormal uterine bleeding	-24 mo (uterus before breast)	stable on maintenance ~5y	—
92	Liao A, 2025	—	Reproductive tract	—	breast carcinoma	—	—	—	—	—	—
93	Liao B, 2025	—	Reproductive tract	—	breast carcinoma	—	—	—	—	—	—
94	Isci	—	leiomyoma	—	ILC	ER+ (presumed; on letrozole)	letrozole	—	—	—	—
95	Kumar-Hart series, 1982	na (34-88 series)	Myometrium > endometrium; leiomyomas	—	Various	—	—	Uterine bleeding (some); autopsy (majority)	—	—	—
96	Kumar-Schneider series, 1983	na (mean 52, 5 breast cases)	Endo+myo	—	breast carcinoma	—	—	Uterine bleeding	—	—	—
97	Beattie, 1993	—	Uterine leiomyoma	—	breast carcinoma	—	—	—	—	—	—
98	Taxy-Trujillo A, 1994	—	Endometrium	—	breast adenocarcinoma	—	none (occult)	initial manifestation of breast cancer	0 (occult)	widespread disease	—
99	Taxy-Trujillo B, 1994	—	Endometrium	—	breast adenocarcinoma	—	—	—	—	widespread disease	—
100	Lallas, 1997	63	Endometrium + leiomyomata	—	breast NOS	—	—	Postmenopausal bleeding	—	normal ovaries	—
101	Sinkre, 2000	58	Endo+myo (full thickness)	—	metaplastic heterologous	—	—	Vaginal bleeding	—	left ovary, pelvic/periaortic LN	—
102	Uner, 2003	—	Lipoleiomyoma	—	breast carcinoma	—	—	—	—	—	—
103	Abaid, 2011	53	Uterine fundus + leiomyoma	—	ILC	—	—	abdominal symptoms, metrorrhagia	—	—	—
104	Woo, 2025	42	Endometrial polyp	—	ILC	ER+ GATA3+ PAX8-	Bilateral partial mastectomies + tamoxifen	Asymptomatic (TVUS finding)	3 y	—	—
105	Hsiao, 2025	50	Myometrium (isolated)	—	IDC	—	Initial stage IIIC (treatment unspecified)	Asymptomatic (incidental on PET-CT)	8 y	—	—
Notes: “—” indicates data not reported in the source publication. ILC, invasive lobular carcinoma; IBC NOS, invasive breast carcinoma of no special type; IDC, invasive ductal carcinoma; HR, hormone receptor; HER2, human epidermal growth factor receptor 2; TNBC, triple-negative breast cancer; DOD, died of disease; PFS, progression-free survival; DF, disease-free.
